# Supplementary material for: Effect of Oxyfluorination of PFA-Coated Metal Mesh with Superhydrophobic Properties on the Filtration Performance of SiO2 Microparticles
Source: Molecules. 2023 Mar 30;28(7):3110. doi: 10.3390/molecules28073110 (PMC10095667; doi:10.3390/molecules28073110)
Supplement: Supplementary file 1 [file molecules-28-03110-s001.zip]

Archive with 1 entries (1 files):
- molecules-2275075-supplementary.pdf
